# Supplementary material for: Evaluation of the In Vitro Synergistic Activity of Ceftazidime/Avibactam Against Stenotrophomonas maltophilia Strains in Planktonic and Biofilm Cell Cultures
Source: Pharmaceuticals (Basel). 2025 Dec 19;19(1):1. doi: 10.3390/ph19010001 (PMC12845402; doi:10.3390/ph19010001)
Supplement: Supplementary file 1 [file pharmaceuticals-19-00001-s001.zip]

Archive with 1 entries (1 files):
- pharmaceuticals-3911230-supplementary.pdf
